# Supplementary material for: Physical and Thermal Characterizations of Newly Synthesized Liquid Crystals Based on Benzotrifluoride Moiety
Source: Materials (Basel). 2023 Jun 10;16(12):4304. doi: 10.3390/ma16124304 (PMC10304381; doi:10.3390/ma16124304)
Supplement: Supplementary file 1 [file materials-16-04304-s001.zip]

Archive with 1 entries (1 files):
- materials-2423802-supplementary.pdf
